# Supplementary material for: Indirect CT Venography at 80 kVp with Sinogram-Affirmed Iterative Reconstruction Compared to 120 kVp with Filtered Back Projection: Assessment of Image Quality and Radiation Dose
Source: PLoS One. 2016 Sep 23;11(9):e0163416. doi: 10.1371/journal.pone.0163416 (PMC5035093; doi:10.1371/journal.pone.0163416)
Supplement: S1 File — (XLSX) [file pone.0163416.s001.xlsx]

## Sheet: Sheet1
no.	age	gender	IVC HU	IVC SD	CFV HU	CFV SD	MFV HU	MFV SD	PV HU	PV SD	SC SD	AD HU	CTDIvol	DLP	BW	Height	BMI	DVT
1	79	2	120.8	14.1	106.4	10.7	124.1	5.6	132.5	9.6	10.1	49.1	8.2	657	56.6	155	23.5588	0
2	57	1	132.4	19.4	130.6	16.6	108.4	16.5	136.2	15.2	15.4	42.1	4.18	363	73.9	171.3	25.1843	0
3	62	2	153.5	11.7	141	11.1	167	11.9	111.8	6.6	9.6	50.5	5.49	422	45.1	151	19.7798	1
4	49	2	116.4	14.5	122.7	11	106.3	8	113.6	9.6	10.8	67.6	6.68	528	67.2	161.9	25.6375	0
5	40	2	133	15.8	148	9.9	131.2	10.4	133.5	5.8	9.4	66.3	6.27	482	60.9	156.1	24.9926	0
6	80	2	123.2	17.2	125.5	12.2	129.9	6	130.2	5	15.9	56.3	7.89	555	69.5	154	29.3051	0
7	78	1	106.3	15.3	104.1	12.4	116	9.8	113.9	11.8	10.2	60.2	5.9	465	72.4	170	25.0519	0
8	69	2	114.7	13.6	125.6	8.6	124.4	4.2	107	5.8	9.6	71.7	7.02	585	50.5	146	23.6911	0
9	84	2	102	13	96.4	7.6	98.2	7.7	101.7	3.9	11	68.8	5.63	445	39.8	145	18.9298	0
10	53	1	119.9	15.5	125.4	9.7	132.6	9.9	126.1	13.3	15.8	47.3	4.7	412	53.4	172	18.0503	0
11	56	1	133.7	21.3	115.1	12.3	103.2	12.6	102.8	11.9	9.4	55.1	5..27	461	55.8	168	19.7704	0
12	75	1	121.1	13.7	98.3	10.4	81.4	10.5	95.2	15.1	13.7	59	8.4	695	68.5	175	22.3673	1
13	43	1	122	16.1	122.1	10.9	143.7	11.8	133.5	7.8	18	67.6	5.76	431	50.3	165	18.4757	0
14	77	1	107.8	11.3	114.9	10	110.2	8.1	106.8	9.4	21.1	40.8	7.35	568	48	166	17.4191	0
15	63	1	110.5	18.5	112.1	14.2	97.1	15	103.9	8.6	13.6	47.4	7.65	667	72.2	160.3	28.0977	1
16	20	1	110.9	12	108.3	8	106.2	7.6	108	6	8.6	46.7	6.68	519	67.4	180	20.8025	0
17	53	2	135.4	7.7	122.3	9.7	95.7	7.1	99.5	8.2	7.2	54.5	7.28	532	66.7	154.7	27.8705	0
18	52	2	135.9	11.2	121.3	9	110.8	8.5	119.9	7.7	9.2	53.2	5.76	414	57	158	22.8329	0
19	49	1	118	11.2	124.5	8.5	118	5.7	117.2	6.2	9.6	51.9	6.89	517	73	167	26.1752	0
20	67	2	120	10.6	124.4	6.9	122.9	3.9	132.9	9.6	7.4	69.9	6.65	492	61	150	27.1111	0
21	33	2	125.3	10.9	117.7	10	123.4	5	126.7	11.3	7.5	56.8	7.5	547	53	163	19.9481	0
22	64	2	131.7	9	126.1	7.3	129.1	2.3	143.5	15.8	6.6	53	5.23	385	41.8	150	18.5778	1
23	63	2	135.6	10.9	121.8	9.3	107.8	8.4	127.5	7.3	6	51.5	7.21	501	NA	NA	NA	0
24	81	2	158.6	10.6	136.6	6.1	119.8	7.3	129.9	5.3	7.1	71.4	4.48	301	41.4	144	19.9653	1
25	48	1	97.7	11.3	85.8	9.3	75	11.4	94.9	7.9	9.3	55.6	9.17	841	96.9	183	28.9349	1
26	78	1	110.3	10.7	110.4	9.3	72.7	8.4	87.2	6.2	8.6	72.7	5.56	421	63.2	170	21.8685	0
27	67	1	107.7	10.4	98.4	10.6	107.7	8.1	92.7	8.5	7.2	56.4	6.03	436	75	169.7	26.0434	1
28	54	2	115.9	10	109.6	9	92.7	8.5	81	7.6	7.6	48.3	6.89	567	66.1	157.7	26.579	1
29	70	1	119.7	13.3	100.3	9.9	98.9	5.7	94.3	7.4	8.4	51.7	5.97	449	61.3	168	21.7191	0
30	67	2	119.2	11.9	118.2	7.6	144	9.1	131.6	7.5	7	60	6.9	546	65.2	153.5	27.6714	0
31	80	2	153.2	10.7	148.8	10.5	175.1	15.9	133.8	9.1	10.8	70	3.41	268	12.4957	10.3749	3.64959	0
32	56	2	173.4	23.4	183.6	19.3	143.4	10.3	157.8	10.7	11.4	82.6	1.61	127	61.2	157.6	24.6399	0
33	73	2	201.1	22.7	241.9	19	178.5	10.5	175.8	13.4	11.5	70.4	0.99	74	50.95	146.7	23.6747	0
34	54	1	211.4	19.3	187.6	19.2	168.4	18.1	156.8	8.6	27.8	95.5	1.41	113	69.4	164	25.8031	0
35	57	1	212.7	26.5	151.1	21.5	113.1	22.5	100.5	10.3	13.5	95.4	1.86	149	71	170.9	24.3094	1
36	56	2	171	17.4	168.5	13.1	158.2	24	159.3	10.2	10.5	63.5	1.65	124	55.6	155	23.1426	0
37	68	1	155.5	20.5	150	24.4	143.2	14.3	126.9	15.7	18.5	68.2	1.28	95	50.5	167	18.1075	0
38	54	2	180.2	28.1	184	16.6	t	t	t	t	15.5	82.7	1.93	156	66.1	157.7	26.579	1
39	84	2	227	20.2	246.7	31.9	243.4	20.2	225.9	16.5	12.5	97.7	1.9	140	44.8	154	18.8902	1
40	80	2	191.6	23.9	199.8	12.5.	165.8	10.3	161.6	11.8	12.4	72.5	3.78	273	70.1	159	27.7283	1
41	77	1	177.9	27.3	155.5	12.3	163.2	19.4	148	12.3	11.4	73.2	1.62	127	67.7	170	23.4256	0
42	75	1	170.9	25	129.3	17	169.2	13.1	140.2	9.4	8.9	67.9	1.91	155	66.8	164.7	24.6257	1
43	49	2	233.8	24.9	231.1	17.1	191.9	18.6	198.6	12.9	19.4	93.5	1.58	113	60.9	156.1	24.9926	0
44	75	1	169.3	25	152.5	17	153.5	26.9	121.2	9.4	11.8	65.9	1.9	147	66.8	164.7	24.6257	1
45	68	2	225.8	23.4	225.7	17.4	207.6	21.3	218.3	9.6	15.7	81.6	1.53	110	55.15	150.3	24.4134	0
46	43	2	221.6	22.7	157.7	19.3	119.5	14.2	161.2	10.7	12.3	33.2	1.81	139	47	152.7	20.1567	0
47	75	2	223	19.3	191.4	19	211.5	13.2	189.1	13.4	10.3	83.5	1.82	111	61.3	150.9	26.9204	0
48	85	1	179.4	26.5	144.9	19.2	93	12.3	83.4	8.6	15.7	63.1	1.15	87	42.3	153	18.07	0
49	19	2	151	17.4	143.8	21.5	134.4	17.2	110.2	10.3	11.5	76.7	2.73	207	65.1	149	29.323	0
50	58	1	160	20.5	152.8	13.1	135.6	26.8	125.9	10.2	13.2	59.6	1.64	126	65.5	166.9	23.5141	0
51	75	2	241.7	28.1	204.1	24.4	220.8	14.7	192.4	15.7	14.3	83.5	1.24	87	52.1	150	23.1556	1
52	75	1	170	20.2	113.3	16.7	124.2	19.2	189.8	16.5	13.3	67.2	1.62	129	62.7	179	19.5687	0
53	56	2	212.9	23.9	200.6	31.9	183.5	10	178.6	11.8	14.3	73.1	1.61	119	55.05	154.6	23.0324	0
54	48	2	214.8	27.3	229.2	12.5.	208	25.6	204.9	15.3	12	81.4	13.5	95	54.9	160	21.4453	0
55	44	2	204.5	25	176.2	12.3	163.6	27.5	160.3	9.4	15.9	64.3	2	148	75.1	161	28.9726	1
56	25	2	224.2	24.9	209.4	17	222	20.5	197.4	12.9	13.1	83.3	1.37	107	NA	NA	NA	0
57	76	1	253.1	25	185	17.1	166.2	16	145.3	9.4	19.1	93.9	1.59	126	53.7	164.1	19.9415	1
58	66	1	215.8	21.4	182.2	17	192.1	27.4	142.2	7.6	13.8	75	0.98	76	50.4	158	20.1891	0
59	59	2	234.9	22	216.6	17.4	237.9	18.7	259.9	10.7	16.6	82.2	1.83	132	63.6	149.1	28.6089	0
60	43	1	159.8	19.9	142.7	16.6	141.6	20	126.6	8.6	15.7	72.3	1.79	139	NA	NA	NA	0
61	38	1	100.4	21.5	109.1	13.9	93.9	14.7	103.3	10.7	14	64.1	3.04	263	94.1	172	31.8077	1
